# Supplementary material for: Involvement of the Actinobacillus pleuropneumoniae ompW Gene in Confrontation of Environmental Pressure
Source: Front Vet Sci. 2022 May 19;9:846322. doi: 10.3389/fvets.2022.846322 (PMC9161549; doi:10.3389/fvets.2022.846322)
Supplement: Supplementary file 1 [file Table_1.XLSX]

## Sheet: RT-PCR
		WT	△
	kdsB	22.2999	22.2594
		21.9476	21.6915
		22.7	22.786
		WT	△			WT	△			WT	△			WT	△			WT	△			WT	△			WT	△
	rpmA	13.9313	12.9855		rpmB	12.9289	12.3644		rplT	13.3535	12.9382		rpsA	17.9397	17.886		rpsC	16.4541	16.6983		rplU	13.3483	13.8224		rplC	19.481	20.2352
		14.1991	13.099			13.8048	12.7721			13.9616	13.1153			18.1266	17.5156			16.38	16.4701			13.0145	13.2415			19.3172	20.2037
		14.1862	13.2829			12.7842	12.3729			13.6915	13.0036			19.3267	19.2553			16.6423	16.8458			12.8427	13.6843			20.5233	21.6342
	Δt	-8.36863	-9.27385		Δt	-9.37104	-9.89497		Δt	-8.94643	-9.32115		Δt	-4.36025	-4.37336		Δt	-5.84589	-5.56101		Δt	-8.9517	-8.43694		Δt	-2.81893	-2.02418
		-7.7485	-8.59256			-8.14282	-8.91937			-7.98595	-8.57619			-3.82094	-4.17588			-5.56756	-5.2214			-8.93305	-8.45002			-2.63037	-1.48778
		-8.51379	-9.5031			-9.91577	-10.4131			-9.00848	-9.78237			-3.37332	-3.5307			-6.05775	-5.94014			-9.85734	-9.10171			-2.17671	-1.15182
	ΔΔt	0	-0.90522		ΔΔt	0	-0.523922		ΔΔt	0	-0.374722		ΔΔt	0	-0.013117		ΔΔt	0	0.284881		ΔΔt	0	0.514762		ΔΔt	0	0.794744
		0	-0.844058			0	-0.776554			0	-0.590239			0	-0.354939			0	0.346156			0	0.483028			0	1.14259
		0	-0.989307			0	-0.497344			0	-0.773885			0	-0.157379			0	0.117616			0	0.755626			0	1.02489
	2-ΔΔt	1	1.87283		2-ΔΔt	1	1.43786		2-ΔΔt	1	1.29659		2-ΔΔt	1	1.00913		2-ΔΔt	1	0.820809		2-ΔΔt	1	0.699908		2-ΔΔt	1	0.576445
		1	1.79509			1	1.71303			1	1.5055			1	1.27893			1	0.786677			1	0.715474			1	0.452946
		1	1.98523			1	1.41161			1	1.70987			1	1.11526			1	0.921709			1	0.592289			1	0.491447
	p value	8.86921e-05	**		p value	0.00568093	**		p value	0.013431	*		p value	0.161827			p value	0.0179732	*		p value	0.00103151	**		p value	0.000173492	**
	mean	1	1.88438		mean	1	1.52084		mean	1	1.50398		mean	1	1.13444		mean	1	0.843065		mean	1	0.669224		mean	1	0.506946
		WT	△			WT	△			WT	△			WT	△			WT	△			WT	△
	xylG	21.6173	20.5155		modA	18.3253	17.7592		malK_1	20.8518	20.6833		phnS_2	18.3429	18.4701		PROKKA_00896	20.8561	21.447		fhuB	20.9195	21.4758
		20.189	18.8844			19.0071	18.4269			20.8621	20.1602			17.2561	17.696			20.7179	21.2944			20.551	21.2291
		22.5881	21.7018			18.0806	17.657			22.5783	22.4404			18.3879	18.7979			23.487	24.8028			20.4964	21.3286
	Δt	-0.682634	-1.7439		Δt	-3.97466	-4.50012		Δt	-1.44812	-1.57602		Δt	-3.95708	-3.78922		Δt	-1.4438	-0.812365		Δt	-1.38047	-0.783554
		-1.75861	-2.80714			-2.94044	-3.2646			-1.08549	-1.53128			-4.69151	-3.99548			-1.22968	-0.397122			-1.39661	-0.462391
		-0.111894	-1.08416			-4.61944	-5.12898			-0.12167	-0.34556			-4.31208	-3.98812			0.787006	2.01685			-2.20366	-1.45739
	ΔΔt	0	-1.06127		ΔΔt	0	-0.525458		ΔΔt	0	-0.127906		ΔΔt	0	0.167864		ΔΔt	0	0.631439		ΔΔt	0	0.596914
		0	-1.04853			0	-0.324158			0	-0.44579			0	0.696031			0	0.832553			0	0.934215
		0	-0.972263			0	-0.50954			0	-0.22389			0	0.323967			0	1.22984			0	0.746268
	2-ΔΔt	1	2.08676		2-ΔΔt	1	1.43939		2-ΔΔt	1	1.09271		2-ΔΔt	1	0.89016		2-ΔΔt	1	0.645532		2-ΔΔt	1	0.661167
		1	2.06842			1	1.25193			1	1.36206			1	0.617268			1	0.561535			1	0.523327
		1	1.96192			1	1.4236			1	1.16788			1	0.79887			1	0.426364			1	0.596144
	p value	1.1703e-05	**		p value	0.00345973	**		p value	0.0609139			p value	0.0448712	*		p value	0.00204019	**		p value	0.000518661	**
	mean	1	2.03903		mean	1	1.37164		mean	1	1.20755		mean	1	0.768766		mean	1	0.544477		mean	1	0.593546
